# Supplementary material for: Assessing meiofaunal variation among individuals utilising morphological and molecular approaches: an example using the Tardigrada
Source: BMC Ecol. 2008 Apr 30;8:7. doi: 10.1186/1472-6785-8-7 (PMC2387140; doi:10.1186/1472-6785-8-7)
Supplement: Additional File 1 — Sample information. Sample information provided includes taxonomic identification, location, sample type and GenBank accession numbers. [file 1472-6785-8-7-S1.xls]

## Sheet: Sheet1
TARDIGRADE	ID	Genus	species	habitat	location	reference	sample_preservation	Latitude	Longitude		GENBANK Accession Numbers
										18S	CO1	Wingless
BAS SJM 06-0086	Acut_086	Hypsibius/Acutuncus		Moss	Jubany (King George I)	Moss 5 (06) King George Island	Frozen	62 23 S	58 67 W	EF632424	EF632518
BAS SJM 06-0087	Acut_087	Hypsibius/Acutuncus		Moss	Jubany (King George I)	Moss 5 (06) King George Island	Frozen	62 23 S	58 67 W	EF632425	EF632519
BAS SJM 06-0088	Dacty_088	Dactylobiotus	cfr. ambiguus	Moss	Jubany (King George I)	Moss 5 (06) King George Island	Frozen	62 23 S	58 67 W
BAS SJM 06-0089	Acut_089	Acutuncus	antarcticus	Moss	Jubany (King George I)	Moss 5 (06) King George Island	Frozen	62 23 S	58 67 W	EF632426		EF632400
BAS SJM 06-0090	Acut_090	Acutuncus	antarcticus	Moss	Jubany (King George I)	Moss 5 (06) King George Island	Frozen	62 23 S	58 67 W
BAS SJM 06-0091	Acut_091	Hypsibius/Acutuncus		Moss	Jubany (King George I)	Moss 5 (06) King George Island	Frozen	62 23 S	58 67 W	EF632427	EF632520
BAS SJM 06-0092	Acut_092	Hypsibius/Acutuncus		Moss	Jubany (King George I)	Moss 5 (06) King George Island	Frozen	62 23 S	58 67 W	EF632428	EF632521	EF632401
BAS SJM 06-0093	Acut_093	Hypsibius/Acutuncus		Moss	Jubany (King George I)	Moss 5 (06) King George Island	Frozen	62 23 S	58 67 W	EF632429	EF632522
BAS SJM 06-0094	Acut_094	Acutuncus	antarcticus	Moss	Jubany (King George I)	Moss 5 (06) King George Island	Frozen	62 23 S	58 67 W	EF632430		EF632402
BAS SJM 06-0095	Acut_095	Acutuncus	antarcticus	Moss	Jubany (King George I)	Moss 5 (06) King George Island	Frozen	62 23 S	58 67 W	EF632431		EF632403
BAS SJM 06-0097	Acut_097	Acutuncus	antarcticus	Moss	Jubany (King George I)	Moss 5 (06) King George Island	Frozen	62 23 S	58 67 W			EF632404
BAS SJM 06-0021	Bryod_021	Bryodelphax	sp.	Moss	Charcot Island	Convey 00328B	Herbarium	69 45 S	75 15 W
BAS SJM 06-0022	Bryod_022	Bryodelphax	sp.	Moss	Charcot Island	Convey 00328B	Herbarium	69 45 S	75 15 W	EF632433
BAS SJM 06-0023	Bryod_023	Bryodelphax	sp.	Moss	Charcot Island	Convey 00328B	Herbarium	69 45 S	75 15 W	EF632434
BAS SJM 06-0024	Bryod_024	Bryodelphax	sp.	Moss	Charcot Island	Convey 00328B	Herbarium	69 45 S	75 15 W
BAS SJM 06-0027	Bryod_027	Bryodelphax	sp.	Moss	Charcot Island	Convey 00328B	Herbarium	69 45 S	75 15 W	EF632435
BAS SJM 06-0078	Dacty_078	Dactylobiotus	cfr. ambiguus	Moss	Jubany (King George I)	Moss 5 (06) King George Island	Frozen	62 23 S	58 67 W	EF632436	EF632525	EF632409
BAS SJM 06-0079	Dacty_079	Dactylobiotus	cfr. ambiguus	Moss	Jubany (King George I)	Moss 5 (06) King George Island	Frozen	62 23 S	58 67 W	EF632437	EF632523	EF632405
BAS SJM 06-0080	Dacty_080	Dactylobiotus	cfr. ambiguus	Moss	Jubany (King George I)	Moss 5 (06) King George Island	Frozen	62 23 S	58 67 W	EF632438	EF632529	EF632406
BAS SJM 06-0081	Dacty_081	Dactylobiotus	cfr. ambiguus	Moss	Jubany (King George I)	Moss 5 (06) King George Island	Frozen	62 23 S	58 67 W	EF632439	EF632524	EF632407
BAS SJM 06-0082	Dacty_082	Dactylobiotus	cfr. ambiguus	Moss	Jubany (King George I)	Moss 5 (06) King George Island	Frozen	62 23 S	58 67 W	EF632440	EF632526
BAS SJM 06-0083	Dacty_083	Dactylobiotus	cfr. ambiguus	Moss	Jubany (King George I)	Moss 5 (06) King George Island	Frozen	62 23 S	58 67 W	EF632441	EF632527	EF632408
BAS SJM 06-0084	Dacty_084	Dactylobiotus	cfr. ambiguus	Moss	Jubany (King George I)	Moss 5 (06) King George Island	Frozen	62 23 S	58 67 W	EF632442	EF632528
BAS SJM 06-0085	Diph_085	Diphascon	sp.	Moss	Jubany (King George I)	Moss 5 (06) King George Island	Frozen	62 23 S	58 67 W	EF632443	EF632530	EF632410
BAS SJM 06-0096	Diph_096	Diphascon	sp.	Moss	Jubany (King George I)	Moss 5 (06) King George Island	Frozen	62 23 S	58 67 W	EF632444
BAS SJM 06-0100	Diph_100	Diphascon	sp.	Moss/Liverwort	Pumphouse Lake, Signy I	Signy 22.3.06	Frozen	60 42 S	45 37 W	EF632445	EF632531
BAS SJM 06-0101	Diph_101	Diphascon	sp.	Moss/Liverwort	Pumphouse Lake, Signy I	Signy 22.3.06	Frozen	60 42 S	45 37 W	EF632446	EF632532
BAS SJM 06-0102	Diph_102	Diphascon	sp.	Moss/Liverwort	Pumphouse Lake, Signy I	Signy 22.3.06	Frozen	60 42 S	45 37 W	EF632447	EF632533
BAS SJM 06-0103	Diph_103	Diphascon	sp.	Moss/Liverwort	Pumphouse Lake, Signy I	Signy 22.3.06	Frozen	60 42 S	45 37 W	EF632448	EF632534
BAS SJM 06-0104	Diph_104	Diphascon	sp.	Moss/Liverwort	Pumphouse Lake, Signy I	Signy 22.3.06	Frozen	60 42 S	45 37 W	EF632449	EF632535
BAS SJM 06-0105	Diph_105	Diphascon	sp.	Moss/Liverwort	Pumphouse Lake, Signy I	Signy 22.3.06	Frozen	60 42 S	45 37 W	EF632450	EF632536	EF632411
BAS SJM 06-0106	Diph_106	Diphascon	sp.	Moss/Liverwort	Pumphouse Lake, Signy I	Signy 22.3.06	Frozen	60 42 S	45 37 W	EF632451	EF632537
BAS SJM 06-0107	Isohyp_107	Isohypsibius	asper	Moss/Liverwort	Pumphouse Lake, Signy I	Signy 22.3.06	Frozen	61 42 S	46 37 W	EF632452	EF632538
BAS SJM 06-0013	EchinC_013	Echiniscus	sp.	Moss	Charcot Island	Convey 00328B	Herbarium	69 45 S	75 15 W		EF632539
BAS SJM 06-0014	EchinC_014	Echiniscus	sp.	Moss	Charcot Island	Convey 00328B	Herbarium	69 45 S	75 15 W	EF632453
BAS SJM 06-0015	EchinC_015	Echiniscus	sp.	Moss	Charcot Island	Convey 00328B	Herbarium	69 45 S	75 15 W	EF632454	EF632540
BAS SJM 06-0017	EchinC_017	Echiniscus	sp.	Moss	Charcot Island	Convey 00328B	Herbarium	69 45 S	75 15 W	EF632455	EF632541
BAS SJM 06-0018	EchinC_018	Echiniscus	sp.	Moss	Charcot Island	Convey 00328B	Herbarium	69 45 S	75 15 W	EF632456
BAS SJM 06-0019	EchinC_019	Echiniscus	sp.	Moss	Charcot Island	Convey 00328B	Herbarium	69 45 S	75 15 W	EF632457
BAS SJM 06-0020	EchinC_020	Echiniscus	sp.	Moss	Charcot Island	Convey 00328B	Herbarium	69 45 S	75 15 W	EF632458
BAS SJM 06-0058	EchinT_058	Echiniscus	testudo	Moss	Nr.Ville de Jumelles, St. Maur Créteil, Paris	Nr. Type local. Wall moss	fresh	49 48 S	2 28 E	fungal contamination	EF632542
BAS SJM 06-0059	EchinT_059	Echiniscus	testudo	Moss	Nr.Ville de Jumelles, St. Maur Créteil, Paris	Nr. Type local. Wall moss	fresh	49 48 S	2 28 E	EF632459	EF632543
BAS SJM 06-0060	EchinT_060	Echiniscus	testudo	Moss	Nr.Ville de Jumelles, St. Maur Créteil, Paris	Nr. Type local. Wall moss	fresh	49 48 S	2 28 E	fungal contamination	EF632544
BAS SJM 06-0061	EchinT_061	Echiniscus	testudo	Moss	Nr.Ville de Jumelles, St. Maur Créteil, Paris	Nr. Type local. Wall moss	fresh	49 48 S	2 28 E	EF632460	EF632545
BAS SJM 06-0062	EchinT_062	Echiniscus	testudo	Moss	Nr.Ville de Jumelles, St. Maur Créteil, Paris	Nr. Type local. Wall moss	fresh	49 48 S	2 28 E	EF632461	EF632546
BAS SJM 06-0063	EchinT_063	Echiniscus	testudo	Moss	Nr.Ville de Jumelles, St. Maur Créteil, Paris	Nr. Type local. Wall moss	fresh	49 48 S	2 28 E	EF632462	EF632547
BAS SJM 06-0064	EchinT_064	Echiniscus	testudo	Moss	Nr.Ville de Jumelles, St. Maur Créteil, Paris	Nr. Type local. Wall moss	fresh	49 48 S	2 28 E	EF632463	EF632548
BAS SJM 06-0065	EchinT_065	Echiniscus	testudo	Moss	Nr.Ville de Jumelles, St. Maur Créteil, Paris	Nr. Type local. Wall moss	fresh	49 48 S	2 28 E	EF632464	EF632549
BAS SJM 06-0066	EchinT_066	Echiniscus	testudo	Moss	Nr.Ville de Jumelles, St. Maur Créteil, Paris	Nr. Type local. Wall moss	fresh	49 48 S	2 28 E	EF632465	EF632550
BAS SJM 06-0067	EchinT_067	Echiniscus	testudo	Moss	Nr.Ville de Jumelles, St. Maur Créteil, Paris	Nr. Type local. Wall moss	fresh	49 48 S	2 28 E	EF632466	EF632551
BAS SJM 06-0098	Isohyp_098	Isohypsibius	asper	Moss/Liverwort	Pumphouse Lake, Signy I	Signy 22.3.06	Frozen	60 42 S	45 37 W	EF632467
BAS SJM 06-0099	Isohyp_099	Isohypsibius	asper	Moss/Liverwort	Pumphouse Lake, Signy I	Signy 22.3.06	Frozen	60 42 S	45 37 W	EF632468	EF632552
BAS SJM 06-0001	Macro_001	Macrobiotus	furciger	Moss	Charcot Island	Convey 00328B	Herbarium	69 45 S	75 15 W	EF632469
BAS SJM 06-0002	Macro_002	Macrobiotus	furciger	Moss	Charcot Island	Convey 00328B	Herbarium	69 45 S	75 15 W	EF632470
BAS SJM 06-0003	Macro_003	Macrobiotus	furciger	Moss	Charcot Island	Convey 00328B	Herbarium	69 45 S	75 15 W	EF632471
BAS SJM 06-0004	Macro_004	Macrobiotus	furciger	Moss	Charcot Island	Convey 00328B	Herbarium	69 45 S	75 15 W	EF632472
BAS SJM 06-0005	Macro_005	Macrobiotus	furciger	Moss	Charcot Island	Convey 00328B	Herbarium	69 45 S	75 15 W	EF632473
BAS SJM 06-0006	Macro_006	Macrobiotus	furciger	Moss	Charcot Island	Convey 00328B	Herbarium	69 45 S	75 15 W	EF632474
BAS SJM 06-0007	Macro_007	Macrobiotus	furciger	Moss	Charcot Island	Convey 00328B	Herbarium	69 45 S	75 15 W	EF632475
BAS SJM 06-0008	Macro_008	Macrobiotus	furciger	Moss	Charcot Island	Convey 00328B	Herbarium	69 45 S	75 15 W	EF632476
BAS SJM 06-0048	Macro_048	Macrobiotus	sp. group hufelandi	Moss	St. Maur des Fossés, Paris	Tile moss	fresh	48 48 S	2 29 E	EF632477		EF632412
BAS SJM 06-0049	Macro_049	Macrobiotus	sp. group hufelandi	Moss	St. Maur des Fossés, Paris	Tile moss	fresh	48 48 S	2 29 E	EF632478
BAS SJM 06-0050	Macro_050	Macrobiotus	sp. group hufelandi	Moss	St. Maur des Fossés, Paris	Tile moss	fresh	48 48 S	2 29 E	EF632479
BAS SJM 06-0051	Macro_051	Macrobiotus	sp. group hufelandi	Moss	St. Maur des Fossés, Paris	Tile moss	fresh	48 48 S	2 29 E	EF632480
BAS SJM 06-0052	Macro_052	Macrobiotus	sp. group hufelandi	Moss	St. Maur des Fossés, Paris	Tile moss	fresh	48 48 S	2 29 E	EF632481
BAS SJM 06-0068	Macro_068	Macrobiotus	sp. group hufelandi	Moss	Nr.Ville de Jumelles, St. Maur Créteil, Paris	Wall moss	fresh	49 48 S	2 28 E	EF632482
BAS SJM 06-0069	Macro_069	Macrobiotus	sp. group hufelandi	Moss	Nr.Ville de Jumelles, St. Maur Créteil, Paris	Wall moss	fresh	49 48 S	2 28 E	EF632483
BAS SJM 06-0070	Macro_070	Macrobiotus	sp. group hufelandi	Moss	Nr.Ville de Jumelles, St. Maur Créteil, Paris	Wall moss	fresh	49 48 S	2 28 E	EF632484
BAS SJM 06-0071	Macro_071	Macrobiotus	sp. group hufelandi	Moss	Nr.Ville de Jumelles, St. Maur Créteil, Paris	Wall moss	fresh	49 48 S	2 28 E	EF632485
BAS SJM 06-0072	Macro_072	Macrobiotus	sp. group hufelandi	Moss	Nr.Ville de Jumelles, St. Maur Créteil, Paris	Wall moss	fresh	49 48 S	2 28 E	EF632486
BAS SJM 06-0073	Macro_073	Macrobiotus	sp. group hufelandi	Moss	Nr.Ville de Jumelles, St. Maur Créteil, Paris	Wall moss	fresh	49 48 S	2 28 E	EF632487
BAS SJM 06-0074	Macro_074	Macrobiotus	sp. group hufelandi	Moss	Nr.Ville de Jumelles, St. Maur Créteil, Paris	Wall moss	fresh	49 48 S	2 28 E	EF632488
BAS SJM 06-0075	Macro_075	Macrobiotus	sp. group hufelandi	Moss	Nr.Ville de Jumelles, St. Maur Créteil, Paris	Wall moss	fresh	49 48 S	2 28 E	EF632489
BAS SJM 06-0076	Macro_076	Macrobiotus	sp. group hufelandi	Moss	Nr.Ville de Jumelles, St. Maur Créteil, Paris	Wall moss	fresh	49 48 S	2 28 E	EF632490
BAS SJM 06-0077	Macro_077	Macrobiotus	sp. group hufelandi	Moss	Nr.Ville de Jumelles, St. Maur Créteil, Paris	Wall moss	fresh	49 48 S	2 28 E	EF632491
BAS SJM 06-0009	MilnC_009	Milnesium	sp	Moss	Charcot Island	Convey 00328B	Herbarium	69 45 S	75 15 W
BAS SJM 06-0010	MilnC_010	Milnesium	sp. Male	Moss	Charcot Island	Convey 00328B	Herbarium	69 45 S	75 15 W	EF632492		EF632413
BAS SJM 06-0025	MilnC_025	Milnesium	sp.	Moss	Charcot Island	Convey 00328B	Herbarium	69 45 S	75 15 W	EF632493		EF632414
BAS SJM 06-0053	MilnT_053	Milnesium	tardigradum	Moss	St. Maur des Fossés, Paris	Type local. Wall tile moss	fresh	48 48 S	2 29 E	EF632494
BAS SJM 06-0054	MilnT_054	Milnesium	tardigradum	Moss	St. Maur des Fossés, Paris	Type local. Wall tile moss	fresh	48 48 S	2 29 E	EF632495
BAS SJM 06-0055	MilnT_055	Milnesium	tardigradum	Moss	St. Maur des Fossés, Paris	Type local. Wall tile moss	fresh	48 48 S	2 29 E	EF632496
BAS SJM 06-0056	MilnT_056	Milnesium	tardigradum	Moss	St. Maur des Fossés, Paris	Type local. Wall tile moss	fresh	48 48 S	2 29 E	EF632497
BAS SJM 06-0028	RamO_028	Ramazzottius	oberhaeuseri	Moss	St. Maur des Fossés, Paris	Type local. Tile moss	fresh	48 48 S	2 29 E	EF632499
BAS SJM 06-0029	RamO_029	Ramazzottius	oberhaeuseri	Moss	St. Maur des Fossés, Paris	Type local. Tile moss	fresh	48 48 S	2 29 E	EF632500
BAS SJM 06-0030	RamO_030	Ramazzottius	oberhaeuseri	Moss	St. Maur des Fossés, Paris	Type local. Tile moss	fresh	48 48 S	2 29 E	EF632501		EF632415
BAS SJM 06-0031	RamO_031	Ramazzottius	oberhaeuseri	Moss	St. Maur des Fossés, Paris	Type local. Tile moss	fresh	48 48 S	2 29 E	EF632502		EF632416
BAS SJM 06-0032	RamO_032	Ramazzottius	oberhaeuseri	Moss	St. Maur des Fossés, Paris	Type local. Tile moss	fresh	48 48 S	2 29 E	EF632498
BAS SJM 06-0033	RamO_033	Ramazzottius	oberhaeuseri	Moss	St. Maur des Fossés, Paris	Type local. Tile moss	fresh	48 48 S	2 29 E	EF632503		EF632417
BAS SJM 06-0034	RamO_034	Ramazzottius	oberhaeuseri	Moss	St. Maur des Fossés, Paris	Type local. Tile moss	fresh	48 48 S	2 29 E	EF632504
BAS SJM 06-0035	RamO_035	Ramazzottius	oberhaeuseri	Moss	St. Maur des Fossés, Paris	Type local. Tile moss	fresh	48 48 S	2 29 E	EF632505
BAS SJM 06-0036	RamO_036	Ramazzottius	oberhaeuseri	Moss	St. Maur des Fossés, Paris	Type local. Tile moss	fresh	48 48 S	2 29 E	EF632506
BAS SJM 06-0037	RamO_037	Ramazzottius	oberhaeuseri	Moss	St. Maur des Fossés, Paris	Type local. Tile moss	fresh	48 48 S	2 29 E	EF632507		EF632418
BAS SJM 06-0038	RamO_038	Ramazzottius	oberhaeuseri	Moss	St. Maur des Fossés, Paris	Type local. Tile moss	fresh	48 48 S	2 29 E	EF632508
BAS SJM 06-0039	RamO_039	Ramazzottius	oberhaeuseri	Moss	St. Maur des Fossés, Paris	Type local. Tile moss	fresh	48 48 S	2 29 E
BAS SJM 06-0040	RamO_040	Ramazzottius	oberhaeuseri	Moss	St. Maur des Fossés, Paris	Type local. Tile moss	fresh	48 48 S	2 29 E	EF632509
BAS SJM 06-0041	RamO_041	Ramazzottius	oberhaeuseri	Moss	St. Maur des Fossés, Paris	Type local. Tile moss	fresh	48 48 S	2 29 E	EF632510
BAS SJM 06-0042	RamO_042	Ramazzottius	oberhaeuseri	Moss	St. Maur des Fossés, Paris	Type local. Tile moss	fresh	48 48 S	2 29 E	EF632511
BAS SJM 06-0043	RamO_043	Ramazzottius	oberhaeuseri	Moss	St. Maur des Fossés, Paris	Type local. Tile moss	fresh	48 48 S	2 29 E	EF632512		EF632419
BAS SJM 06-0044	RamO_044	Ramazzottius	oberhaeuseri	Moss	St. Maur des Fossés, Paris	Type local. Tile moss	fresh	48 48 S	2 29 E	EF632513
BAS SJM 06-0045	RamO_045	Ramazzottius	oberhaeuseri	Moss	St. Maur des Fossés, Paris	Type local. Tile moss	fresh	48 48 S	2 29 E	EF632514		EF632420
BAS SJM 06-0046	RamO_046	Ramazzottius	oberhaeuseri	Moss	St. Maur des Fossés, Paris	Type local. Tile moss	fresh	48 48 S	2 29 E	EF632515		EF632421
BAS SJM 06-0047	RamO_047	Ramazzottius	oberhaeuseri	Moss	St. Maur des Fossés, Paris	Type local. Tile moss	fresh	48 48 S	2 29 E	EF632516		EF632422
BAS SJM 06-0057	RamO_057	Ramazzottius	oberhaeuseri	Moss	St. Maur des Fossés, Paris	Type local. Wall tile moss	fresh	48 48 S	2 29 E	EF632517		EF632423
